# Supplementary material for: Development of Ferromagnetic Materials Containing Co2P, Fe2P Phases from Organometallic Dendrimers Precursors
Source: Molecules. 2021 Nov 6;26(21):6732. doi: 10.3390/molecules26216732 (PMC8588225; doi:10.3390/molecules26216732)
Supplement: Supplementary file 1 [file molecules-26-06732-s001.zip]

Archive with 1 entries (1 files):
- molecules-1416048-supplementary.pdf
